# Supplementary material for: Brd2 haploinsufficiency extends lifespan and healthspan in C57B6/J mice
Source: PLoS One. 2020 Jun 19;15(6):e0234910. doi: 10.1371/journal.pone.0234910 (PMC7304595; doi:10.1371/journal.pone.0234910)
Supplement: S1 Data — (XLSX) [file pone.0234910.s004.xlsx]

## Sheet: Figure 1
Raw data for Figure 1: Life span analysis of Brd2 HET mice. Brd2 haploinsufficiency prolongs the life span in our mice colony (A). Panels B and C show the increase survival rates of both female (B) and male (C) mice separately (p<0.0001 for all groups).
Genotype	Sex	Age at death (days)	Health issues	Score	Causes		Explanations:
Female	Het	817	Found dead: abdominal mass	1	T		Color code:
Female	Het	1314	Euthanized: prolapse, eye issues, labored breathing	0	R,O		Black: WT female
Female	Het	1314	Euthanized: prolapse, eye issues, labored breathing	0	R,O		Blue: WT male
Female	WT	409	Euthanized: Moribund	0	N		Yellow: Het Female
Female	WT	414	Euthanized	0	UR		Red: Het Male
Male	WT	781	Euthanized: moribund, pitted kidney, Opaque eyes,rectal prolapse	0	U, O,R
Male	WT	781	Euthanized: moribund, respiratory distress, abdominal tumor, large spleen	0	T,N
Male	WT	781	Euthanized: moribund, dermititis, enlarged SV, small testis, pitted kidneys	0	D, U
Male	WT	821	Euthanized: moribund, Tumor in the neck region, pitted kidneys, enlared spleen, opaque eyes	0	T,U,O		Score:
Male	WT	821	Euthanized: moribund, rectal prolapse, pitted kidneys, scruffy,opaque eyes	0	R,D, O		Dead:1
Male	WT	821	Euthanized: moribund, liver tumor (small), labored breathing, pitted kidneys, demititis	0	T, U,D		Euthanized: 0
Female	Het	1024	Found dead, organs looked ok	1	UR
Female	Het	1037	Moribund Euthenized	0	N		Causes:
Female	Het	1055	Neck tumor: past 2cm endpoint	0	T		Tumor:T
Male	Het	1046	Scruffy, lethargic	0	D		Urogenital/Nephropathy: U
Male	Het	1049	Moribund	0	N		Rectal Prolapse: R
Male	Het	1064	Found dead	1	UR		Non-specific systemic disease: inflammation, lethargy, poor hair coat, moribund
WT	Male	794	Euthanized: Moribund (Liver tumor,Enormous body fat in the abdominal area, large seminal vesicles, reduced testis)	0	T, U		Ocular lesions: O
WT	Female	811	Euthenized: Moribund (Tumor behind right kidney, enlarged spleen, scruffy hair coat, pitted kidneys)	0	T, U, N		dermatitis: D
WT	Female	826	Euthenized: Lethargic, dermatitis	0	N,D		Unknown reasons: UR
WT	Female	825	Euthenized: Head and neck tumor	0	T
Male	Het	-854	Found dead: malocculsion	1	N
Het	Male	1253	Euthenized: liver tumor, pitted kidney, spleen enlarged, lethargic, dermatitis,	0	T, U, D
Het	Male	1264	Found dead: pitted kideny, occular issues (opacity)	1	U, O
WT	Male	920	Euthenized: Moribund (Liver tumor, enlarged spleen, pitted kidneys)	0	T,U
Het	Female	1311	Euthenized: Moribund,rectal prolapse	0	R. N
WT	Male	775	Found dead, stomach tumor, enlarged seminal vesicles, reduced testis and epididymis	1	T,U
WT	Female	702	Euthenized: Liver tumor	0	T
Het	Male	883	Found dead: looked dehydrated, liver tumor, spleen enlarged	1	UR
WT	Male	674	Euthenized: Moribund (enlarged seminal vesicles, reduced testis and epididymis)	0	N,U
WT	Female	675	Euthenized: Liver tumor, dermatitis	0	T,D
Het	Male	1190	Euthenized: Moribund, enlared SV, reduced testis, head and neck tumor	0	N
WT	Male	756	Euthenozed: Moribund (Enlarged seminal vesicles, reduced testis and epididymis, pitted kidneys)	0	N,U
Het	female	1355	Found dead: no tumors, looked dehydrated, opaqu eye	1
Het	Female	1158	Euthenized: Lithargic	0
Het	Male	1055	Euthenized	0
WT	Male	706	Euthenized: Moribund (Liver tumor, enlarged spleen,pitted kidneys)	0	T,U,D
WT	female	675	Euthenized:Moribund (head and neck tumor, poor haircoat, pitted kidneys )	0	T,N, U
Het	Female	1044	Euthenized: Moribund, pitted kideny, ocular lesions, abdominal liver tumor	0	T,O, U
Het	Female	1136	Euthanized: Moribund, respiratory distress	1	UR
WT	Male	758	Euthenized: Moribund,labored breathing, dermititis, opaque eyes , Enlarged seminal vesicles, reduced testis and epididymis, pitted kidneys)	0	N,O, D, U
WT (4I3)	Male	807	Found dead: Liver tumor, very large seminal vesicles, pitted kidneys	1	T, U
WT (4C3)	Male	838	Euthanized: Liver tumor, opaque eyes, lethargic, moribund, large seminal vesicles and reduced testis and epididymis,	0	T,O,N,U
WT	Male	737	Found dead: Liver and stomach tumor, very large seminal vesicles, reduced testis, epididumis	1	T, U
WT	Female	412	Found dead, no tumor, rectal prolapse, pitted kidneys	1	R,U
WT	Female	437	Found dead, occular lesions, everything else looks ok	1	O, UR
WT(4G3)	Male	793	Euthanized: Liver tumor, very large seminal vesicles, reduced testis, epididymis, pitted kidneys	0	T,U
WT (R4D6)	Female	572	Euthanized: Liver and intestinal tumors, hair coat looks shabby,dehydrated	0	T, N
WT (R4F4)	Male	630	Found dead: Stomach tumor, very large seminal vesicles, reduced testis, epididymis, kidneys look pitted	1	T,U
WT (R4E1)	Male	786	Found dead: no tumors, large SV and reduced testis and epididymis, enlarged spleen, opaque eyes	1	N,O
WT(R4D4)	Female	681	Found dead, Liver tumor, cataract, alopecia, scruffy hair coat	1	T, N, O
WT(4F1)	Female	462	Euthanized: Liver tumor, dehydrated, poor hair coat, eveything else looks ok	0	T, U
Het (R4B4)	Male	1103	Found dead: No tumor on necropsy, enlarged SV and reduced testis and epididymis	1	N,O
WT(R4/I3)	Male	821	Euthanized: Liver tumor, enlarged spleen, pitted kidneys, large SV and small testis/epidodymis	0	T, N,U
WT(R4/D6)	Male	614	Euthanized: Liver tumor, stomach decolorized, enlarged spleen, large SV and small testis and epididymis	0	T, U
WT (R4/H3)	Male	874	Euthanized: distressed, severe rectal prolapse, moderate dermtitis, large SV and small testis and epididymis	0	R,D,U
WT(R4/E5)	Female	599	Found dead: did not see any tumors, looks normal	1	UR
WT(R4/C6)	Female	482	Found dead: Liver tumor, dehydrated, hunched, large spleen, pitted kidney	1	T,U
Het (R4/F1)	Female	1023	Found dead: hunched, dermititis, opaque eyes, tumor in thoat region tumor	1	D,O
Het (R4/D3)	Male	883	Found dead: hunched, dehydrated, no tumor	1	D,O,T
Het (R4/E3)	Male	903	Found dead: looked dehydrated	1	UR
Het(R4/B5)	Female	700	Euthenized: slow breathing, no movement unless stimulated, dull eyes, no tumor	0	UR
WT(R4/C4)	Male	858	Euthenized: Mass in the left inguinal area otherwise active	0	T
Het (R4/A3)	Male	720	Euthenized: no tumors, decolorized Liver, very skinny	0	UR
Het (R4/F1)	Male	897	Found dead: did not see any tumors, organs looked normal	1	UR
Het (R4/A3)	Male	720	Euthenized: labored breathing, no tumors	0	UR
Het(R4/D6)	Male	778	Euthenized: labored breathing, enlarged spleen, no tumors,	0	UR
WT (R4/B5)	Male	778	Euthenized: labored breathing, Liver tumors, enlarged spleen,hunched, alopecia, pitted kidneys	0	T, D,U
Het (R4/B4)	Male	940	Found dead: dermititis, occular lesion, looked dehydrated	1	D,O
Het (R4/C3)	Male	977	Euthanized: Hunched, dehydrated,pyloelect coat, no tumors, kidneys appear normal	0	D,UR
WT (R4/C3)	Male	497	Found dead: alopecia, dehydrated	0	D,UR
Het (R4/E4)	Male	854	Found dead: occular issue, dehydated	1	O, UR
WT (R4/D6)	Male	759	Found dead	1	UR
Het (R4/F4)	Male	799	Found dead	1	UR
Het (R4/I3)	Male	925	Euthanized: distended abomen, hunched posture, penile prolapse, piloerection of coat	0	R,D
Het (R4/G3)	Male	925	Found dead	1	UR
WT(R4/C3)	Male	692	Found dead	1	UR
Het (R4/H3)	Female	958	Found dead, tumor behind the left eye	1	UR
WT(R4/A4)	Male	738	Euthanized: Multiple Liver tumors, distended abdomen, enlarged spleen	1	T, U,N
WT (R4/A3)	Male	723	Euthenized: puffy coat, skinny, multilpe liver tumors	0	D,T,U
Het (R4/A3)	Male	897	Found dead	1	UR
WT (R4/I4)	Female	832	Euthanized: Scruffy, not mobile unless stimulated, malocclusion, no tumors	0	D, UR
Het (R4/G3)	Male	976	Found dead: no tumors, hunched, dehydrated, opaque eyes	1	O, UR
WT(R4/F6)	Female	763	Found dead: alopecia, intestinal tumor	1	T
WT(R4/H4)	Male	794	Euthanized: scruffy, did not use backfoot, occular lesions,no tumors	0	D, O, UR
Het(R4/D4)	Female	899	Euthanized: Troubled resipration, no tumors, Occular issue	0	O, UR
WT(R4/D4)	Female	899	Euthanized: Large liver tumor, Occular lesion, hunched posture,	0	T,O,D
Het(R4/F1)	Female	977	Euthanized: Very thin,hunched, bilateral occular issues, severe rectile prolapse	0	O, R, UR
WT(R4/D1)	Female	586	Euthanized: Hunched, scruffy, respiratory trouble, tumor behinf left eye, enlarged spleen, liver cyst	0	N, T,D
Het(R4/D1)	female	586	Euthanized: Hunched, Scruffy, respiratory trouble, tumor behind the throat, enlarged spleen	0	T,N, I
WT (R4/D4)	Female	903	Euthanized: Hunched,scruffy, Intestinal tumor,	0	D,T,N
Het (R4/I5)	Female	890	Euthanized: Respiratory distress, no tumor	0	T,D
WT(R4/I5)	Female	890	Euthanized: Hunched, dehydrated, liver tumor tumor, rectile prolapse	0	T,R,D
Het(R4/D1)	Female	744	Found dead:Hunched, lithargic, no tumor, liver, lidney look normal	1	R,UR
Het(R4/H3)	Female	1033	Euthanized: Thin, lithargic, abdominal swelling, liver tumor	0	T
Het (R4/B6)	Female	718	Found dead : no tumor, vital organs look normal, hair coat normal	1	UR
Het (R4/H4)	male	1052	Found dead: no tumor, innerds look normal	1	UR
WT (R4/B6)	Female	723	Euthanized: Large abdominal mass, liver tumor, scruffy,pitted kidneys, large spleen	0	T, U, N
WT (R4/B3)	Female	707	Found dead: Intestinal tumor, spleen, liver, kidney look normal, hair coat looked fine	1	T
WT (R4/F5)	Male	767	Found dead: looked dehydrated, Liver tumors, poor hair coat, pitted kidneys	1	T,D,U,N
Het (R4/E5)	Female	951	Found dead: dehydrated, dermititis, innerds look normal	1	D,N,UR
Het (R4/E4)	Male	904	Euthanized: increased respiratory effort, thin, lithargic, ocular discharge, enlarged prostate, no tumors	0	O, N,UR
Het (R4/B6)	Female	744	Euthanized: Rectal prolaspse	1	R
WT (R4/D2)	Male	712	Euthanized: Liver tumor, rectal prolapse, lithargic, eye infection	1	T,R,O,D
Het (R4/E2)	Male	770	Euthanized: eye discharge, dehydrated, thin, no tumors, moribund	1	O
Het (R4/D6)	Male	833	Found dead: no tumor,moribund, kidneysm speen,liver look normal	1	N,UR
Het(R4/E5)	Female	1068	Found dead: no tumor, spleen, liver, kidney look normal	1	UR
Het(R4/B6)	Female	750	Euthanized: alopecia, large abdominal swelling due to fluid pocket,active, increased respiratoty effort, kidneys look normal,	0	N, UR
Het(R4/C4)	Male	1076	Euthanized: Liver tumor, pitted kidney,scruffy, Euthanized by ARC	0	T, N, N
Het(R4/C4)	Male	1084	Euthanized: Swollen back left leg, large genital swelling, Scruffy, lithargic, no tumors	0	D,N,UR
Het(R4/F1)	Female	1052	Euthanized: Bleeding Rectile prolapse, increased respiratory effort	0	R, UR
WT(R4/G5)	Male	811	Found dead: Abdominal mass (Liver tumor), hunched, pitted kidneys, scruffy	1	T, U, N, D
WT(R4/A3)	Male	884	Euthanized : thin, scruffy, Abdominal mass (tumor mass on liber lobes), increased respiratory rate, pitted kidneys	0	T, D,U
Het (R4/H4)	Male	891	Found dead: Thin, scruffy, no tumors	1	UR
WT (R4/A6)	female	813	Euthanized : Distended abdomen, tumor mass attached to liver, scruffy, pitted kidenys	0	T, U
Het (R4/H4)	Male	909	Found dead: no tumor mass	1	UR
WT( R4/F4)	Male	956	Euthanized: Scruffy, abdominal mass + mass on the dosal side, pitted kidenys, morbund, enlarged spleen	0	T, U, N, D
Het(R4/G3)	Female	1528	Euthanized: No tumors, moribund, lethargic, increased respiratory effort, shaky, cold, pitted kidneys	0	UR, U
Het(R4/E5)	Female	933	Found dead: hunched, no tumors	1	UR
WT(R4/A6)	Female	850	Found dead: no tumors, large spleen, scruffy	1	D, UR
Het (R4/E5)	Famale	891	Found dead: didn't see any tumors	1	UR
Het (R4/C2)	Male	1145	Euthanized: large abdominal mass (liver tumor), scruffy,pitted kidneys, large spleen	0	T,D,N,UR

## Sheet: Figure 3A
Figure 3A: Blood Urea Nitrogen (mg/dL)
Wild Type	Brd2 Het
25	20
23	20
22	21
24	22
25	19
24	21

## Sheet: Figure 3B
Figure 3B: Serum Creatinine (mg/dL)
Wild Type	Brd2 Het
0.3	0.1
0.19	0.2
0.33	0.16
0.29	0.21
0.32	0.17
0.28	0.14

## Sheet: Figure 3C
Figure 3C: qPCR for Nqo1
	Mouse identifer	Target		Reference
		mNqo1 (Ct)	Mean Ct	mGapdh (Ct)	Mean Ct	Delta Ct	Calibrater Ct	Delta Delta Ct	Fold Change	% Fold change
						Target-Reference
WT	AK8	21.73	21.75	14.08	14.56	7.19	6.906	0.29	0.817902	81.7902
		21.58		14.88
		21.94		14.72
WT	Ak9	21.92	21.7467	15.12	15	6.74667		-0.153333	1.11214	111.214
		21.58		14.88
		21.74		15
WT	Ak10	22.14	21.8867	14.35	15.06	6.82667		-0.0733333	1.05214	105.214
		21.96		15.45
		21.56		15.38
WT	AL1	21.65	21.6833	14.96	14.6667	7.01667		0.116667	0.922316	92.2316
		21.81		14.92
		21.59		14.12
WT	AL2	21.48	21.7533	14.84	14.88	6.87333		-0.0266667	1.01866	101.866
		21.71		14.84
		22.07		14.96
Het	AL3	21.19	21.25	14.87	14.9733	6.27667		-0.623333	1.54043	154.043
		21.18		15.05
		21.38		15
Het	AL4	21.96	21.93	15.2	15.41	6.52		-0.38	1.30134	130.134
		22.06		15.29
		21.77		15.74
Het	AL5	21.27	21.27	14.76	14.8567	6.41333		-0.486667	1.4012	140.12
		21.25		14.82
		21.29		14.99
Het	AL6	20.93	21.0133	15.07	14.9333	6.08		-0.82	1.76541	176.541
		21.07		14.96
		21.04		14.77
Het	AK3	21.86	22.0133	15.75	15.45	6.56333		-0.336667	1.26284	126.284
		21.98		15.38
		22.2		15.22

## Sheet: Figure 3D
Figure 3C: qPCR for Ho1
	Mouse identifer	Target		Reference
		mHo1 (Ct)	Mean Ct	mGapdh (Ct)	Mean Ct	Delta Ct	Calibrator Ct	Delta Delta Ct	Fold change	%Fold change
						Target-Reference
WT	AK8	17.21	17.57	14.08	14.56	3.01	3.432	-0.422	1.33978	133.978
		17.63		14.88
		17.87		14.72
WT	Ak9	18.54	18.3833	15.12	15	3.38333		-0.0486667	1.03431	103.431
		18.29		14.88
		18.32		15
WT	Ak10	18.37	18.2667	14.35	15.06	3.20667		-0.225333	1.16905	116.905
		18.23		15.45
		18.2		15.38
WT	AL1	18.39	18.42	14.96	14.6667	3.75333		0.321333	0.80033	80.033
		18.53		14.92
		18.34		14.12
WT	AL2	18.83	18.7033	14.84	14.88	3.82333		0.391333	0.762425	76.2425
		18.73		14.84
		18.55		14.96
Het	AL3	17.62	18.0267	14.87	14.9733	3.05333		-0.378667	1.30014	130.014
		18.63		15.05
		17.83		15
Het	AL4	17.89	17.9933	15.2	15.41	2.58333		-0.848667	1.80084	180.084
		18		15.29
		18.09		15.74
Het	AL5	17.26	17.2167	14.76	14.8567	2.36		-1.072	2.10235	210.235
		17.17		14.82
		17.22		14.99
Het	AL6	17.9	17.9333	15.07	14.9333	3		-0.432	1.3491	134.91
		18		14.96
		17.9		14.77
Het	AK3	18.2	18.33	15.75	15.45	2.88		-0.552	1.46612	146.612
		18.43		15.38
		18.36		15.22

## Sheet: Figure 3E
Figure 3C: qPCR for Sirt1
		Target		Reference
		mSirt1	Mean Ct	mGapdh	Mean Ct	Delta Ct	Calibrater Ct	Delta Delta Ct	Fold Change	% Fold change
						Target-Reference
WT	AK8	23.14	23	14.08	14.56	8.44	8.142	0.298	0.813379	81.3379
		22.97		14.88
		22.89		14.72
WT	Ak9	23	23.1967	15.12	15	8.19667		0.0546667	0.962817	96.2817
		23.34		14.88
		23.25		15
WT	Ak10	23.49	23.2433	14.35	15.06	8.18333		0.0413333	0.971756	97.1756
		23.24		15.45
		23		15.38
WT	AL1	22.65	22.4467	14.96	14.6667	7.78		-0.362	1.28521	128.521
		22.44		14.92
		22.25		14.12
WT	AL2	22.88	22.8767	14.84	14.88	7.99667		-0.145333	1.10599	110.599
		22.85		14.84
		22.9		14.96
Het	AL3	22.52	22.3933	14.87	14.9733	7.42		-0.722	1.64947	164.947
		22.2		15.05
		22.46		15
Het	AL4	22.9	23.0467	15.2	15.41	7.63667		-0.505333	1.41945	141.945
		23		15.29
		23.24		15.74
Het	AL5	22.95	22.7367	14.76	14.8567	7.88		-0.262	1.19914	119.914
		22.75		14.82
		22.51		14.99
Het	AL6	22.72	22.7567	15.07	14.9333	7.82333		-0.318667	1.24718	124.718
		22.8		14.96
		22.75		14.77
Het	AK3	23.2	23.35	15.75	15.45	7.9		-0.242	1.18263	118.263
		23.4		15.38
		23.45		15.22
